# Supplementary material for: Metabolic Changes in Maternal and Cord Blood in One Case of Pregnancy-Associated Breast Cancer Seen by Fluorescence Lifetime Imaging Microscopy
Source: Diagnostics (Basel). 2021 Aug 19;11(8):1494. doi: 10.3390/diagnostics11081494 (PMC8392038; doi:10.3390/diagnostics11081494)
Supplement: Supplementary file 1 [file diagnostics-11-01494-s001.zip]

Archive with 1 entries (1 files):
- diagnostics-1283879-supplementary.pdf
